# Supplementary material for: Air fryer ownership, household food-related task sharing, cooking skills, and mediterranean diet adherence among cohabiting adults in Türkiye: A cross-sectional study
Source: PLoS One. 2026 Jul 8;21(7):e0352090. doi: 10.1371/journal.pone.0352090 (PMC13345407; doi:10.1371/journal.pone.0352090)
Supplement: S1 File — (CSV) [file pone.0352090.s001.csv]

ID	f1	f1_new	y7	y8	y9	y12	y13	d1	d2	d3	d4	d5	d6	d7	d8	d9	d10	d11	d12	d13	d14	d15	d16	d17	y1	y2	y3	y4	y5	y6	y10	y11	u1	u2	u3	u4	u5	u6	u7	u8	u9	u10	u11	u12	u13	u14	u15	u16	u17
1	1	2	8	10	10	3	9	2	36,9205	4	8	16	2	22	2	3	66	170	1	1	2	3	1	22,83737024	2	2	2	2	2	8	10	2	3	3	4	4	4	4	4	4	4	4	4	4	3	2	2	2	2
2	1	2	3	5	5	3	6	1	27,5288	4	8	16	2	24	3	1	73,9	171	1	1	2	2	2	25,27273349	3	3	4	2	3	2	3	4	3	4	3	3	3	4	4	1	4	5	5	5	3	4	4	1	3
3	1	2	10	10	10	10	10	1	28,3233	2	8	16	2	24	2	3	75	180	1	1	2	3	1	23,14814815	3	3	3	3	3	8	2	3	4	5	5	6	6	6	4	5	3	3	3	1	3	4	5	5	3
4	1	2	10	10	10	1	2	2	56,1507	2	3	4	2	15	5	4	75	160	2	2	3	1	3	29,296875	3	3	3	3	10	8	2	3	7	6	5	6	5	5	4	3	2	2	2	2	1	2	6	3	1
5	1	2	10	10	10	9	4	2	36,9808	2	8	16	2	26	5	4	70,1	165,2	1	1	1	1	3	25,68608598	3	3	3	3	10	10	10	10	3	4	3	5	6	6	5	4	3	5	6	4	1	4	5	4	4
6	1	2	10	10	10	10	10	2	34,6192	10	7	12	2	25	2	4	65	163	1	1	1	1	1	24,4646016	2	2	2	2	1	10	10	10	2	5	2	2	3	3	3	3	3	3	3	3	2	2	1	1	1
7	1	2	10	4	1	10	1	2	50,1096	5	4	5	2	13	5	2	83,7	162	2	1	1	1	3	31,89300412	2	2	2	2	1	2	5	5	1	2	3	1	1	1	1	2	2	2	2	1	2	2	1	1	1
8	1	2	10	10	7	9	4	1	29,5589	3	8	16	2	24	2	3	88	185	1	1	2	2	1	25,71219869	3	3	4	3	2	2	2	3	4	4	4	4	4	4	4	4	4	4	4	4	5	5	5	5	5
9	1	2	8	10	1	1	1	2	52,0603	4	5	8	2	18	5	1	66	155	2	2	3	1	2	27,47138398	1	1	1	1	10	8	3	3	2	2	2	3	4	1	1	1	1	4	4	1	3	1	2	2	1
10	1	2	10	10	10	1	3	2	36,9753	3	7	9	2	17	2	3	66	163	2	2	2	3	3	24,84098009	2	2	2	3	10	8	1	1	7	6	5	5	7	7	7	7	7	4	4	7	1	1	6	6	1
11	1	2	10	10	10	9	10	1	34,2986	2	8	18	2	25	2	1	88	178	2	2	2	3	1	27,77427093	4	3	4	3	2	2	2	2	5	5	5	5	5	5	5	5	5	5	5	5	5	5	5	5	5
12	1	2	5	5	1	10	7	2	27,8548	2	8	17	2	24	2	1	57	164	1	1	1	1	1	21,19274242	3	3	3	3	3	8	1	3	1	2	2	1	1	1	1	1	1	1	1	1	3	3	4	2	1
13	1	2	5	3	7	10	7	2	34,5945	10	5	6	2	19	5	1	64	161	2	2	1	1	2	24,69040546	1	6	6	2	3	8	3	3	1	1	1	3	1	1	1	1	1	1	1	1	4	1	2	1	1
14	1	2	10	10	7	10	4	1	52,0521	4	8	16	2	23	2	2	98	183	1	1	3	3	3	29,2633402	5	3	3	3	2	2	2	3	4	4	4	4	5	4	4	4	4	4	4	4	5	5	5	5	5
15	1	2	10	1	10	1	2	2	53,1178	3	5	8	2	18	5	2	66	155	1	1	1	1	1	27,47138398	1	2	2	5	2	2	8	3	1	1	2	3	4	2	3	2	3	2	2	1	2	1	1	2	1
16	1	2	1	10	1	1	1	2	33,3425	4	7	12	2	23	5	1	62	173	1	1	1	1	3	20,71569381	1	3	1	1	1	1	1	1	1	2	1	1	4	1	1	1	4	2	1	1	1	1	1	2	2
17	1	2	1	10	1	10	3	2	33,5479	2	8	16	2	32	3	1	59	160	1	1	1	1	3	23,046875	3	3	3	3	1	8	2	2	1	1	1	1	3	1	1	2	3	1	1	1	2	3	1	2	1
18	1	2	6	10	10	10	10	1	31,0082	3	8	16	2	24	2	2	87	185	1	1	1	3	3	25,42001461	3	3	3	3	3	8	2	3	4	3	4	3	4	4	4	5	4	5	4	4	4	4	4	4	4
19	1	2	8	2	1	1	3	2	47,0082	4	8	15	2	21	6	3	63	155	2	2	2	3	3	26,2226847	1	1	1	2	10	8	2	2	1	1	1	2	2	2	1	1	1	1	1	1	1	2	1	2	1
20	1	2	11	7	10	1	3	2	44,3397	4	7	12	2	24	5	3	65	165	1	1	2	1	1	23,87511478	1	2	1	3	8	8	2	2	2	1	3	4	4	4	5	3	2	1	1	1	2	1	3	2	1
21	2	1	11	11	11	11	1	1	44,2849	3	7	11	2	27	2	3	82	175	2	2	2	1	1	26,7755102	5	5	3	1	11	11	11	11	1	2	2	2	2	2	1	1	1	2	2	1	2	1	1	1	1
22	2	1	11	11	11	11	11	1	50,1945	4	3	4	2	20	9	3	100	170	1	1	1	1	1	34,60207612	9	9	9	9	11	11	11	11	1	1	1	1	1	1	1	1	1	1	1	1	1	1	1	1	1
23	2	1	1	7	7	11	1	1	36,5178	5	8	16	2	27	2	1	110	190	1	1	1	1	1	30,47091413	3	6	6	2	3	2	2	2	1	1	1	1	2	1	1	1	1	1	1	1	1	1	4	2	1
24	1	2	5	10	4	10	2	2	37,2521	3	5	8	2	20	2	2	43	157	2	1	2	1	3	17,44492677	1	1	1	3	2	2	2	2	1	1	1	5	5	3	1	2	2	1	1	1	1	2	2	1	1
25	1	2	8	10	1	1	3	2	30,8767	3	8	16	2	28	1	2	59,7	166	1	1	1	1	3	21,66497315	2	2	2	4	10	2	2	3	1	1	1	1	4	1	1	1	1	2	2	1	2	2	1	1	1
26	1	2	5	3	1	1	3	2	54,6712	4	3	3	2	33	6	2	70	160	1	1	1	1	3	27,34375	2	2	6	2	10	1	1	3	1	4	3	5	2	6	4	4	2	4	2	3	2	2	3	2	2
27	1	2	7	1	1	10	8	2	30,5205	2	8	18	2	12	2	1	56	162	1	1	2	3	3	21,33821064	3	3	3	3	2	2	3	3	1	1	2	3	4	4	4	1	3	3	3	1	2	2	4	2	1
28	2	1	8	5	7	1	3	1	42,0986	5	7	10	2	19	2	2	85	176	1	1	1	3	1	27,44059917	3	4	3	3	1	8	3	3	4	2	2	4	4	4	1	5	2	2	6	2	2	1	6	1	1
29	2	1	5	5	7	1	5	1	54,5562	4	5	9	2	30	3	1	70,4	168	2	2	3	1	2	24,94331066	4	3	3	1	2	4	4	3	1	1	1	1	1	1	1	1	2	1	1	1	1	1	1	1	1
30	1	2	7	10	1	10	7	2	30,526	2	8	17	2	20	2	1	55	163	1	1	2	2	3	20,70081674	2	2	2	3	2	2	2	2	1	1	2	2	3	1	2	2	2	2	1	1	1	2	4	2	1
31	1	2	10	10	10	10	3	2	32,7233	4	8	17	2	26	3	2	58	159	2	2	1	1	3	22,94213045	6	6	6	6	2	8	2	2	1	1	1	1	1	1	1	1	1	1	1	1	1	1	1	1	1
32	2	1	1	1	7	1	3	1	47,0164	4	7	12	2	25	2	4	71	170	1	1	1	3	1	24,56747405	1	3	4	1	4	8	4	3	1	1	1	1	2	1	1	1	1	1	1	1	3	1	1	1	1
33	2	1	1	1	1	1	3	1	41,9644	4	7	13	2	28	2	4	75	175	1	1	1	1	2	24,48979592	2	3	4	2	4	3	4	3	1	1	1	1	2	1	1	1	1	1	1	1	2	2	1	1	1
34	1	2	10	10	10	10	3	2	41,1041	2	8	16	2	25	2	2	52	163	1	1	2	2	2	19,57168128	3	3	3	3	4	3	11	3	1	4	4	4	4	4	4	1	1	1	1	1	3	1	4	1	1
35	2	1	1	1	1	1	7	1	49,9425	5	8	9	2	30	1	2	95	170	2	2	1	1	3	32,87197232	4	3	3	4	8	8	2	2	1	2	1	4	4	1	1	1	1	1	1	1	1	1	2	1	1
36	1	2	10	10	10	10	3	2	23,6055	2	8	13	2	22	1	3	58	168	1	1	1	1	3	20,54988662	3	3	3	3	2	2	5	3	4	4	4	4	4	4	4	4	4	4	4	4	4	4	4	4	2
37	2	1	5	1	1	1	3	1	48,3014	4	7	11	2	28	2	1	95	178	1	1	2	3	3	29,98358793	4	4	4	3	2	2	3	3	2	2	2	3	3	2	2	2	1	2	1	1	2	1	2	1	1
38	1	2	1	1	10	10	1	2	24,5068	4	7	12	2	20	2	4	53	170	1	1	1	1	1	18,33910035	1	2	6	7	1	3	2	2	2	2	1	1	3	1	1	1	4	1	1	2	2	5	5	5	5
39	2	1	8	1	7	1	3	1	41,1671	5	7	12	2	27	2	3	85	175	1	1	1	1	3	27,75510204	4	4	4	4	2	2	3	3	1	1	1	1	1	1	1	1	2	2	2	1	2	2	2	2	2
40	2	1	1	1	11	1	2	1	29,2877	2	8	17	2	26	2	1	86	187	1	1	2	3	1	24,59321113	3	3	3	3	1	8	2	2	1	1	1	1	2	1	2	1	1	3	3	1	1	1	2	1	1
41	2	1	3	3	7	1	3	1	26,4822	4	8	16	2	25	2	1	92	182	1	1	2	3	3	27,77442338	6	6	6	7	6	3	8	8	2	2	2	1	4	3	1	2	3	4	4	1	5	2	2	2	1
42	1	2	5	10	10	1	3	1	40,211	3	8	20	2	28	1	2	76	172	1	1	1	1	2	25,68956193	3	3	3	3	10	3	2	3	1	1	1	2	2	2	1	1	2	2	2	1	3	2	1	1	1
43	1	2	10	6	6	1	2	2	19,5836	2	5	8	2	18	9	3	57	161	1	1	2	3	1	21,98989237	3	3	3	3	2	1	4	4	4	2	1	3	7	7	1	3	5	5	6	3	4	3	7	3	3
44	2	1	1	1	1	1	3	2	33,9342	3	8	16	2	28	5	1	61	165	1	1	2	3	3	22,40587695	3	2	1	3	9	9	3	3	2	4	3	3	3	3	3	4	3	1	1	1	1	2	4	2	1
45	2	1	1	1	1	1	1	1	31,9918	2	8	18	2	28	2	3	73	171	1	1	2	2	2	24,96494648	3	3	3	3	1	2	2	2	3	2	2	2	2	1	1	2	2	1	1	1	4	3	2	3	1
46	1	2	10	10	1	1	1	2	26,8055	2	8	16	2	26	2	2	51	170	1	1	1	3	3	17,64705882	1	3	3	3	2	8	2	3	1	2	2	1	4	1	1	2	1	1	1	1	2	2	1	1	1
47	1	2	10	10	11	3	10	1	28,1836	5	5	8	2	19	3	1	85	162	1	1	3	1	1	32,38835543	5	3	5	3	10	8	7	10	1	2	7	7	7	7	1	4	1	6	7	1	1	7	1	1	1
48	2	1	1	1	11	1	3	2	33,5288	3	7	12	2	17	2	3	85	160	2	2	2	3	1	33,203125	2	2	2	2	3	1	7	3	3	1	1	4	4	4	1	3	3	1	1	1	3	2	1	3	1
49	2	1	5	5	1	11	3	1	70,5616	2	5	7	2	30	6	4	70	169	2	2	3	3	3	24,50894577	3	3	3	3	3	3	11	11	1	1	1	1	1	1	1	1	1	1	1	1	1	1	1	1	1
50	1	2	1	10	7	10	7	2	18,6575	5	7	12	2	18	2	1	60,5	163,5	1	1	1	1	1	22,63183982	3	3	3	3	10	3	2	2	3	3	4	3	3	4	3	2	2	3	4	2	5	6	6	4	4
51	1	2	10	10	10	10	3	1	34,4274	2	8	14	2	24	1	3	84	180	1	1	2	2	3	25,92592593	4	3	3	3	11	11	5	3	6	6	6	6	6	6	6	6	6	6	6	6	5	5	5	5	5
52	2	1	8	3	1	1	7	1	33,8685	4	6	8	2	29	3	1	88	175	1	1	2	2	2	28,73469388	5	4	5	4	8	8	5	3	3	3	1	7	7	7	7	1	1	5	5	1	3	1	4	2	1
53	1	2	10	10	10	11	3	1	58,4493	4	6	7	2	26	3	2	68	171	2	2	2	3	1	23,25501864	5	5	5	3	11	11	4	3	5	1	1	1	5	5	1	1	1	1	1	1	1	1	1	1	1
54	1	2	8	10	7	1	1	1	44,7041	3	8	14	2	35	2	2	93	179	1	1	1	1	1	29,02531132	3	3	3	3	3	8	2	3	2	1	2	2	2	1	1	2	3	3	3	1	3	3	3	1	3
55	1	2	5	10	11	10	3	1	28,1507	2	7	12	2	26	1	2	70	160	2	1	1	1	3	27,34375	4	3	3	3	4	11	2	3	1	1	2	1	1	1	1	1	1	4	1	1	3	1	1	1	1
56	1	2	10	10	10	10	2	2	58,6904	2	7	11	2	20	6	1	73	170	2	2	1	1	3	25,25951557	2	2	2	2	3	10	2	3	2	4	2	2	2	2	2	2	1	1	1	1	3	3	3	3	3
57	2	1	1	1	1	1	7	1	47,7753	3	3	5	2	22	3	2	84	175	1	1	1	1	3	27,42857143	2	2	1	9	5	3	2	1	1	1	2	1	2	1	1	1	1	2	1	1	2	1	2	1	1
58	2	1	5	1	7	1	7	2	31,2192	3	7	12	2	25	5	2	53	163	2	2	2	1	1	19,94805977	1	1	1	4	2	2	2	3	1	1	3	1	4	2	2	2	1	3	1	1	1	1	4	1	1
59	2	1	5	1	6	6	2	2	31,8521	4	8	16	2	24	5	3	58	160	1	1	3	1	3	22,65625	3	3	1	3	1	4	3	3	2	4	3	1	3	1	1	4	2	1	1	1	1	1	3	1	1
60	1	2	1	10	7	1	10	1	38,6877	2	8	19	2	36	2	1	90	180	1	1	1	3	1	27,77777778	3	3	3	3	1	1	2	3	2	2	2	2	5	3	2	2	3	2	2	2	2	2	2	2	2
61	2	1	2	2	1	1	2	1	39,937	3	8	18	2	30	2	1	117,6	186	1	1	1	3	3	33,99236906	4	2	1	3	11	8	2	2	2	2	1	1	2	1	2	2	2	1	1	1	2	2	4	2	2
62	2	1	7	1	7	1	7	1	56,5452	4	7	11	2	33	6	3	88	175	1	1	1	3	3	28,73469388	5	5	5	3	2	2	2	3	7	4	4	4	4	1	1	1	1	4	2	2	2	1	3	1	1
63	2	1	1	3	1	1	3	2	53,2247	5	3	4	2	18	5	2	85	160	1	1	1	1	1	33,203125	2	7	2	4	7	8	7	3	1	3	3	4	4	4	2	4	2	1	3	1	3	1	3	1	1
64	2	1	1	1	1	9	3	1	46,0137	2	7	11	2	26	3	2	96	182	1	1	1	1	2	28,982007	6	6	6	2	3	3	2	2	1	1	2	2	3	2	1	1	1	1	1	1	1	1	1	1	1
65	2	1	5	1	7	1	3	2	26,2137	2	8	17	2	23	2	1	69	168	1	1	3	1	1	24,44727891	2	3	1	3	1	7	1	3	1	2	2	2	2	1	1	1	2	2	2	1	2	2	1	2	1
66	2	1	7	7	7	7	7	1	30,4877	5	7	12	2	21	3	1	84	170	1	1	1	1	3	29,06574394	2	2	2	2	7	7	7	7	3	3	3	3	3	3	3	3	3	1	1	1	4	1	4	1	1
67	2	1	1	1	11	1	1	2	27,5644	2	8	16	2	24	2	1	71	158	2	1	1	1	2	28,44095498	3	3	3	3	1	7	2	2	1	1	1	1	2	1	1	1	1	1	3	1	1	1	3	1	1
68	2	1	5	7	7	1	2	1	34,2219	4	7	12	2	29	2	3	83	173	2	2	2	1	3	27,73229978	3	3	4	3	2	3	2	3	2	2	2	3	3	3	3	2	2	2	2	1	1	1	2	1	1
69	2	1	2	1	1	1	1	2	52,7096	4	5	8	2	23	5	2	69	155	1	1	1	1	3	28,72008325	1	2	2	1	3	2	2	3	2	1	1	4	4	4	1	1	1	1	1	1	2	1	1	1	1
70	2	1	1	1	1	1	3	2	47,9808	4	8	15	2	27	2	3	87	173	1	1	1	1	3	29,06879615	2	2	3	3	3	3	3	3	4	4	4	4	4	4	4	4	4	4	4	4	6	6	6	6	6
71	2	1	8	1	1	11	11	1	22,3068	7	7	12	2	22	3	3	100	185	1	1	3	1	1	29,2184076	2	3	2	2	5	11	8	11	2	2	2	4	4	4	4	1	6	4	4	1	1	1	4	1	1
72	2	1	5	1	7	1	3	1	42,1151	6	7	12	2	29	2	3	88	179	1	1	3	1	3	27,46481071	4	3	4	3	2	2	3	3	1	1	2	2	2	2	2	2	2	2	2	1	2	1	2	2	1
73	2	1	6	6	7	9	3	1	42,2411	5	8	18	2	28	2	2	79	179	2	2	1	3	2	24,65590962	4	4	3	2	3	2	2	3	3	2	2	3	5	4	5	4	5	2	2	1	1	2	2	2	2
74	2	1	1	7	5	7	6	2	34,6082	3	8	15	2	27	2	3	68	170	2	1	3	1	3	23,52941176	1	3	4	3	3	2	3	1	2	2	2	1	1	1	2	1	1	1	1	1	3	2	4	1	1
75	2	1	1	1	7	1	2	2	30,5644	2	8	16	2	30	2	1	67	158	2	2	2	3	3	26,83864765	3	3	4	3	2	8	2	3	2	3	2	2	2	2	3	2	3	1	1	1	2	1	2	2	1
76	2	1	1	1	1	1	1	2	28,7781	2	8	17	2	26	2	2	51	159	1	1	1	1	1	20,17325264	2	4	3	3	1	2	2	2	1	1	2	2	2	2	2	1	1	1	2	1	2	2	1	1	1
77	2	1	1	1	1	1	3	2	33,3288	7	8	16	2	27	2	2	63	163	2	2	3	1	3	23,71184463	6	6	6	7	5	8	3	3	2	2	3	4	3	3	3	2	5	4	4	1	2	2	2	2	2
78	2	1	6	6	1	1	3	2	37,4575	2	8	16	2	21	9	3	57	155	1	1	1	3	2	23,72528616	3	3	3	3	1	8	2	2	3	3	2	2	2	2	2	2	2	2	2	2	4	4	4	4	2
79	2	1	8	7	7	11	8	2	48,2493	6	3	4	2	17	5	3	85	190	2	2	1	1	3	23,54570637	6	6	6	1	7	3	8	8	1	1	1	1	1	1	1	1	1	1	1	1	1	1	1	1	1
80	2	1	5	7	1	1	3	2	51,9096	5	7	12	2	27	5	1	70	160	1	1	1	1	1	27,34375	2	1	6	3	1	7	2	3	1	1	2	2	2	2	1	2	2	1	1	1	3	2	2	2	1
81	2	1	1	1	1	1	3	2	64,0027	3	7	11	2	20	6	2	68	162	2	2	1	1	3	25,91068435	2	2	2	2	2	8	2	2	1	1	1	1	1	1	1	1	1	1	1	1	1	1	1	1	1
82	2	1	1	1	1	2	2	2	64,2904	3	6	8	2	27	5	3	78	156	2	2	1	1	1	32,05128205	2	2	2	2	2	3	2	2	1	1	1	1	1	1	1	1	1	1	1	1	1	1	1	1	1
83	2	1	1	1	1	1	3	2	68,7781	2	8	19	2	20	6	2	82	160	2	2	3	1	2	32,03125	1	1	1	1	4	2	2	3	1	1	1	1	2	1	1	1	1	1	1	1	1	1	2	1	1
84	2	1	5	5	7	1	3	2	55,1452	3	5	8	2	17	5	2	70	155	2	2	1	1	3	29,13631634	2	2	2	2	8	8	3	3	1	1	1	3	2	1	1	1	1	1	1	1	1	1	1	2	1
85	2	1	5	1	7	1	2	2	53,0219	4	3	4	2	30	5	1	59	177	2	2	3	1	3	18,83239171	2	6	2	3	1	2	2	2	1	2	2	1	4	2	1	2	4	6	5	1	3	2	1	2	1
86	2	1	8	7	1	1	1	2	43,9041	7	1	0	2	15	5	2	75	165	2	2	1	1	3	27,54820937	2	2	2	6	3	3	3	3	1	1	2	1	1	1	1	2	3	1	1	1	2	1	1	2	1
87	2	1	1	1	1	1	7	2	25,0548	4	8	19	2	24	7	2	55	173	2	2	1	3	2	18,37682515	6	2	6	6	3	2	3	3	2	2	1	3	4	1	1	2	2	3	3	1	2	2	1	2	1
88	1	2	10	10	10	10	10	1	31,137	3	8	18	2	25	2	2	92	189	1	1	2	1	2	25,75515803	3	3	4	2	3	2	2	3	4	4	5	5	5	5	5	5	5	3	3	3	4	4	5	4	4
89	1	2	5	1	1	10	3	1	32,1836	3	8	16	2	26	2	2	70	168	1	1	2	3	1	24,8015873	6	6	6	6	1	3	3	3	1	1	1	2	2	2	1	1	2	1	1	1	2	1	1	1	1
90	1	2	10	10	10	9	3	2	51,1452	3	4	4	2	30	5	1	75	165	2	2	2	1	1	27,54820937	2	2	1	2	7	3	5	3	1	1	1	2	2	2	2	1	3	1	1	1	1	1	4	2	1
91	1	2	10	10	7	9	3	1	60,2329	3	5	8	2	40	6	1	95	172	2	2	1	1	1	32,11195241	4	4	4	4	2	2	2	2	1	1	1	1	1	1	1	1	2	4	2	1	1	1	4	1	1
92	2	1	7	7	11	1	3	2	55,7425	4	7	11	2	22	6	1	80	156	2	1	1	1	1	32,8731098	1	1	1	1	1	8	2	2	1	1	4	1	4	1	1	1	1	1	1	1	1	1	1	2	2
93	1	2	5	1	11	11	1	2	32,6822	4	8	16	2	25	2	2	93	178	1	1	1	1	3	29,3523545	6	6	2	6	4	11	11	3	1	2	3	3	4	1	2	1	1	1	1	1	3	1	1	1	1
94	2	1	1	1	1	1	3	1	73,3863	2	5	8	2	23	6	3	62	172	2	2	2	1	2	20,9572742	4	3	3	2	2	2	3	3	1	1	1	1	2	1	1	1	1	1	1	1	2	1	1	1	1
95	1	2	10	10	10	10	10	2	26,3014	2	7	12	2	19	2	1	64	170	1	1	1	1	3	22,14532872	3	3	3	3	1	4	10	10	1	2	1	1	1	1	1	1	1	1	1	1	2	1	2	2	1
96	1	2	5	5	7	1	10	1	24,5205	2	8	14	2	23	2	3	69	168	1	1	1	1	1	24,44727891	3	3	3	3	5	5	10	5	2	2	2	2	2	2	2	2	2	2	2	2	1	1	1	1	1
97	1	2	10	10	10	7	3	1	32,1425	3	7	13	2	25	2	3	100	175	1	1	1	1	1	32,65306122	3	3	5	3	10	3	8	8	1	2	2	3	4	2	1	3	2	4	2	1	4	1	1	1	1
98	1	2	10	10	10	8	3	1	35,9726	3	8	13	2	25	2	3	68	169	1	1	1	1	1	23,80869017	3	3	5	3	10	3	9	9	1	2	2	3	4	2	1	3	2	4	2	1	4	1	1	1	1
99	1	2	10	10	7	9	3	1	28,7342	2	8	8	2	29	2	2	84,2	174	1	1	3	1	3	27,81080724	4	3	3	2	3	8	4	5	3	6	1	1	3	2	2	1	1	2	1	1	1	3	3	3	3
100	1	2	1	10	7	1	3	1	57,4849	5	7	11	2	25	2	1	84	173	1	1	1	1	3	28,06642387	1	3	6	1	1	3	3	3	1	2	2	2	2	2	2	2	3	5	6	2	3	2	1	5	4
101	1	2	1	1	2	10	2	1	44,5507	5	7	11	2	21	2	1	75	167	2	2	1	1	1	26,89232314	5	4	5	5	7	8	8	3	2	2	3	4	4	4	1	3	3	4	4	1	4	2	3	2	2
102	1	2	10	10	10	1	1	2	38,4274	4	6	8	2	18	2	4	58	165	1	1	1	1	1	21,30394858	2	3	3	3	10	4	4	4	2	2	3	3	1	1	1	1	1	3	3	1	1	1	1	1	1
103	1	2	5	1	10	1	3	2	30,5863	5	6	8	2	21	5	1	63	165	1	1	1	1	3	23,14049587	2	2	2	3	10	8	3	3	2	1	1	2	2	2	1	1	1	1	1	1	1	1	1	1	1
104	1	2	10	10	1	1	8	2	29,9671	4	8	16	2	28	2	4	42	152	2	2	1	1	1	18,17867036	3	3	5	1	3	10	2	2	1	1	1	2	3	3	3	2	2	3	3	5	4	1	2	5	1
105	1	2	10	10	10	9	2	1	38,1014	3	8	17	2	27	2	4	85,1	175,2	1	1	3	1	3	27,72434895	3	3	3	3	10	10	10	10	1	2	5	5	5	4	4	2	2	5	4	3	3	3	4	4	4
106	2	1	5	5	6	1	8	1	25,8685	4	5	8	2	22	2	2	73	175	1	1	2	3	3	23,83673469	3	3	3	3	7	11	3	2	4	4	3	5	4	4	1	2	4	1	1	1	4	3	5	1	1
107	2	1	5	1	7	1	2	2	60,1507	2	3	5	2	21	5	3	67	163	2	1	1	1	3	25,21735858	1	1	1	1	1	2	3	3	7	1	1	1	2	1	1	1	3	1	1	1	2	2	2	2	2
108	2	1	5	7	7	1	3	2	59,0795	4	4	5	2	28	5	2	70	148	2	2	1	1	3	31,95763331	2	2	2	3	2	2	3	3	1	1	2	2	2	2	1	2	2	2	2	1	3	2	2	2	2
109	2	1	5	7	7	1	3	2	28,6658	2	7	12	2	28	5	3	48	167	2	2	2	1	3	17,21108681	2	2	2	3	2	2	2	3	3	2	2	3	3	3	1	2	2	1	2	1	1	1	2	2	1
110	2	1	1	1	1	1	1	1	46,7945	5	7	13	2	25	6	1	105	180	1	1	2	1	3	32,40740741	1	2	3	1	3	8	1	2	4	3	4	1	6	1	1	5	1	1	3	1	1	1	1	1	1
111	2	1	5	1	1	1	2	2	30,9808	3	8	14	2	24	2	1	67	176	2	2	1	1	2	21,62964876	1	1	1	3	5	3	3	3	2	5	6	4	2	2	2	2	5	4	5	1	4	4	7	4	4
112	2	1	1	1	1	1	3	1	23,663	2	7	12	2	23	3	1	90	180	1	1	2	2	2	27,77777778	1	1	1	1	1	1	3	3	1	2	2	3	3	3	1	3	2	2	2	1	4	2	3	2	2
113	2	1	1	1	1	1	1	2	33,6055	2	8	16	2	32	7	3	75	152	1	1	1	3	3	32,46191136	1	3	2	2	2	2	2	3	1	1	1	2	3	1	1	1	1	1	1	1	1	1	1	1	1
114	1	2	1	10	10	1	1	1	33,463	2	7	15	2	32	2	1	112,9	178,1	1	1	1	3	1	35,59312362	5	3	3	3	10	8	2	2	1	1	1	2	3	2	1	1	1	1	1	1	1	1	1	1	1
115	2	1	5	1	1	1	3	1	49,2822	2	8	15	2	32	1	1	96	175	1	1	1	1	3	31,34693878	3	3	4	2	2	8	2	3	1	1	2	1	3	1	1	2	2	1	1	1	2	2	1	1	1
116	2	1	1	1	1	11	1	1	34,4877	2	8	17	2	32	1	2	100	186	1	1	1	1	3	28,90507573	2	3	3	3	8	8	2	2	1	2	1	1	2	1	1	1	1	1	1	1	1	1	4	1	1
117	2	1	1	1	1	11	5	1	37,1342	2	8	15	2	20	1	1	73,2	162	1	1	1	1	3	27,89208962	3	3	3	3	1	8	5	3	1	1	1	1	2	1	1	1	1	1	1	1	2	1	2	1	1
118	1	2	6	6	1	2	10	1	24,9781	2	7	12	2	23	2	1	93	176	2	1	1	3	3	30,0232438	4	4	3	2	3	3	3	3	4	3	5	3	3	3	1	1	1	1	1	1	4	3	5	1	1
119	2	1	8	1	1	1	3	1	37,211	4	8	16	2	28	1	1	75	185	1	1	1	1	3	21,9138057	3	3	3	3	1	8	1	1	1	1	5	5	5	5	1	5	3	5	5	1	3	4	1	1	1
120	2	1	1	1	1	1	4	2	30,2301	3	8	16	2	27	5	1	60	165	1	1	2	3	1	22,03856749	3	2	1	3	8	8	3	1	3	4	4	4	4	3	3	4	3	1	1	1	1	2	4	2	1
121	2	1	1	1	1	1	2	2	51,1178	5	7	11	2	21	6	2	68	174	2	2	2	1	2	22,46003435	2	6	6	2	2	3	2	1	1	1	1	1	1	1	1	1	1	1	1	1	1	1	1	1	1
122	2	1	1	1	7	1	3	1	31,6493	2	8	16	2	29	7	1	74,3	169	1	1	1	1	3	26,01449529	3	3	3	3	2	2	2	2	3	3	3	4	4	2	1	2	1	2	2	1	1	1	1	1	1
123	1	2	5	10	10	10	3	1	37,7288	3	8	16	2	28	2	2	85	181	1	1	3	3	3	25,94548396	3	3	3	3	1	8	3	3	2	2	2	2	2	2	2	2	2	2	2	1	2	2	2	2	2
124	1	2	5	10	10	10	3	1	36,2849	3	8	16	2	30	2	2	90	185	1	1	3	3	3	26,29656684	4	3	3	3	1	3	3	3	2	2	2	2	2	2	2	2	2	2	2	2	2	1	1	1	1
125	1	2	10	10	10	1	3	1	35,0904	3	8	16	2	28	2	2	89	176	1	1	2	1	3	28,73192149	4	2	3	3	1	3	3	3	2	2	2	3	3	3	1	2	2	2	2	1	2	2	2	2	1
126	1	2	10	10	10	1	3	1	37,6329	4	8	16	2	29	1	2	91	184	1	1	2	3	3	26,87854442	4	4	4	4	10	3	3	3	1	1	2	2	2	2	1	3	2	2	2	1	3	1	2	2	1
127	1	2	9	10	10	10	3	1	35,2466	3	8	16	2	27	2	2	89	178	1	1	2	1	3	28,08988764	3	3	3	3	1	3	3	3	1	1	1	1	1	1	1	1	1	1	1	1	2	1	1	1	1
128	1	2	5	10	10	10	3	1	34,8986	3	8	16	2	29	2	2	87	179	2	1	2	3	3	27,15271059	4	3	3	3	4	8	3	3	2	2	2	2	2	2	2	2	2	2	2	2	2	2	2	2	2
129	2	1	1	1	1	1	4	2	41,1479	5	1	0	2	20	5	1	93	161	2	2	1	1	1	35,87824544	1	1	1	3	1	8	5	5	1	2	1	4	4	2	3	2	1	2	2	1	2	1	2	1	1
130	2	1	5	6	6	1	3	2	31,2767	2	8	12	2	23	5	3	107	178	1	1	1	1	3	33,77098851	1	1	1	4	1	8	5	5	1	5	1	1	2	1	1	1	1	1	1	1	3	1	2	1	1
131	1	2	1	1	2	1	3	2	27,7342	2	8	16	2	24	3	1	59,5	160	2	1	1	3	3	23,2421875	3	3	3	3	10	1	1	3	1	1	1	1	1	1	1	1	1	1	1	1	1	1	1	1	1
132	1	2	6	6	10	1	4	1	34,9753	2	8	16	2	27	1	2	88	179	1	1	1	3	1	27,46481071	4	4	4	3	1	3	10	3	2	1	1	3	1	1	1	1	1	1	1	2	1	1	1	1	1
133	2	1	1	1	1	1	3	2	38,2575	4	5	8	2	19	9	1	98	163	1	1	2	3	1	36,88509165	2	1	2	2	2	8	1	1	1	3	3	3	4	1	1	1	1	2	2	1	1	3	3	3	3
134	1	2	10	10	10	1	4	1	50,0356	3	3	5	2	25	3	1	95	175	1	1	2	3	1	31,02040816	4	4	4	4	1	2	2	3	1	2	2	3	2	2	3	2	2	2	2	1	1	1	1	1	1
135	2	1	5	1	1	1	3	2	51,5562	4	7	12	2	22	5	2	58	163	1	1	1	1	3	21,8299522	2	2	2	2	1	8	2	4	1	1	1	1	4	1	1	1	1	1	1	1	1	2	2	1	1
136	2	1	3	1	2	1	3	1	52,9479	3	7	12	2	27	2	1	74	175	1	2	1	1	2	24,16326531	4	4	4	3	1	3	2	2	1	1	3	1	1	1	1	1	4	4	1	4	1	1	4	1	1
137	2	1	1	1	7	1	3	2	45,0685	3	3	4	2	18	5	2	75	155	1	1	3	1	3	31,21748179	2	2	2	2	1	3	2	2	1	2	1	2	3	2	1	1	3	2	2	1	2	2	3	2	2
138	2	1	1	3	7	1	4	2	64,8274	2	1	0	2	18	5	2	70	160	2	2	1	1	3	27,34375	1	1	1	1	2	8	2	3	1	1	1	1	3	1	1	1	3	1	1	1	1	1	1	1	1
139	2	1	8	1	7	1	1	2	51,2603	5	3	5	2	22	5	2	62	145	1	1	1	1	1	29,48870392	2	2	2	4	8	8	2	3	1	2	1	1	2	1	1	2	1	1	2	1	3	1	1	2	1
140	2	1	8	8	7	1	2	2	23,0575	3	8	10	2	32	1	1	63	168	1	1	1	1	1	22,32142857	6	6	6	3	2	2	2	2	1	1	1	1	1	1	1	1	1	4	4	4	4	1	1	1	1
141	1	2	1	10	2	6	7	2	47,6247	4	7	12	2	25	5	1	55	148	1	1	1	1	1	25,10956903	1	2	1	3	1	1	1	3	1	1	2	1	2	2	1	4	3	3	3	1	1	1	1	2	2
142	2	1	7	7	1	1	3	2	31,9068	3	7	12	2	27	5	2	61,4	156	1	1	1	1	3	25,23011177	1	2	1	3	4	3	2	2	1	1	1	1	2	1	1	1	1	1	1	1	2	2	1	1	1
143	1	2	4	10	1	1	4	1	23,6932	4	7	10	2	20	3	2	102	178	1	1	2	2	3	32,19290494	6	6	6	6	10	4	4	3	1	1	3	4	4	3	1	3	3	3	3	1	4	2	3	3	2
144	1	2	6	10	10	1	4	2	28,5918	4	8	16	2	23	3	1	63	168	1	1	1	3	3	22,32142857	2	2	2	3	1	2	4	3	1	2	2	2	2	2	2	1	1	1	1	1	3	3	3	3	1
145	1	2	6	10	7	1	3	2	33,4164	4	8	16	2	24	5	1	67	169	1	1	1	1	3	23,45856238	2	2	2	3	1	2	3	2	1	1	1	2	3	1	1	1	3	1	1	2	4	3	3	3	3
146	1	2	10	10	7	1	4	2	32,3562	4	7	12	2	23	5	2	82	169	1	1	1	1	1	28,71047932	2	2	2	2	1	8	3	3	1	1	1	2	3	3	3	1	1	1	1	1	3	2	2	2	1
147	1	2	7	10	10	1	4	2	37,6356	4	7	12	2	21	5	1	61	158	1	1	3	1	3	24,43518667	2	2	2	2	10	8	3	3	1	2	1	3	3	3	3	1	1	1	1	2	2	2	2	2	2
148	1	2	7	10	10	1	4	2	25,063	2	8	14	2	23	7	2	61	163	1	1	1	1	1	22,95908766	2	2	2	3	2	2	3	3	1	1	2	3	3	1	1	2	1	1	1	1	2	2	2	2	1
149	1	2	10	10	10	1	4	2	30,5836	3	8	14	2	24	1	2	58	161	1	1	1	1	3	22,37567995	2	2	2	3	1	2	2	3	1	1	2	3	3	3	3	2	1	1	2	1	2	1	1	2	1
150	2	1	7	7	7	1	4	1	36,9315	4	8	16	2	27	3	1	110	179	2	2	2	3	3	34,33101339	4	4	4	3	2	8	2	3	1	2	2	3	4	3	1	2	1	1	2	1	3	3	3	1	1
151	1	2	1	10	10	1	4	2	34,8685	4	8	14	2	23	5	1	68	162	1	1	1	1	1	25,91068435	2	2	2	2	8	2	3	3	2	2	2	3	3	3	3	2	2	1	1	1	3	3	3	2	2
152	1	2	10	10	10	1	4	2	28,7562	4	7	11	2	18	5	1	66	163	1	1	1	1	3	24,84098009	1	1	1	1	1	2	3	3	1	2	2	3	3	3	3	2	2	1	1	1	2	2	2	2	2
153	1	2	10	10	10	1	4	1	31,5589	2	8	16	2	25	2	1	87	183	1	1	1	1	3	25,97867957	4	3	4	3	10	2	3	3	3	3	3	4	4	4	4	3	2	2	2	1	3	2	2	1	2
154	2	1	5	6	1	1	4	2	53,0137	4	3	4	2	18	5	3	72	162	1	1	1	1	1	27,43484225	1	1	1	1	1	2	3	3	1	1	1	1	4	1	1	1	1	1	1	1	1	1	1	1	1
155	1	2	10	10	10	1	4	2	46,6932	3	5	7	2	19	5	2	68	160	2	2	3	1	1	26,5625	2	2	2	2	1	2	3	3	1	1	1	3	3	3	1	1	1	1	1	1	3	3	3	3	1
156	2	1	1	6	1	1	4	1	25,0192	2	8	16	2	23	1	2	88	178	1	1	2	1	1	27,77427093	4	4	4	3	1	2	3	3	3	3	3	4	4	4	4	4	2	1	1	1	1	3	3	3	3
157	2	1	7	7	11	1	2	1	26,5041	3	7	12	2	23	3	2	65	168	1	1	1	2	3	23,03004535	5	5	5	3	2	8	3	3	1	2	1	1	1	1	1	1	1	2	6	1	6	1	1	1	1
158	2	1	8	7	7	1	2	1	41,726	5	7	10	2	21	2	3	112	175	1	1	2	1	1	36,57142857	4	4	4	4	2	8	2	3	3	3	3	4	4	4	1	2	2	2	2	1	3	3	3	2	2
159	2	1	8	2	1	1	2	1	52,8384	4	8	16	2	23	2	1	72	178	1	1	1	1	2	22,72440348	4	4	4	2	2	1	2	3	1	1	1	1	1	1	1	1	1	1	1	1	3	1	1	1	1
160	1	2	10	1	1	1	4	2	48,2082	5	7	12	2	19	5	3	66	158	2	2	3	1	1	26,43807082	2	2	2	2	10	8	2	3	1	1	1	3	3	1	1	1	1	1	1	1	1	1	2	2	1
161	1	2	7	7	10	1	3	1	31,2055	3	8	16	2	24	2	2	98	178	1	1	1	1	3	30,93043808	4	4	4	3	1	8	3	3	1	1	2	2	3	3	1	2	1	1	1	1	2	1	1	1	1
162	1	2	10	10	7	1	2	1	31,0301	3	8	16	2	25	1	2	89	182	2	2	2	2	1	26,86873566	4	4	4	3	2	11	3	3	1	2	2	2	2	2	2	1	1	1	1	1	3	3	3	2	2
163	1	2	5	10	10	1	3	1	32,3863	4	8	16	2	27	3	2	96	179	1	1	1	3	3	29,96161169	3	4	4	3	1	2	2	3	3	3	2	4	4	4	1	2	2	2	2	1	3	2	2	1	1
164	1	2	10	10	7	10	3	2	30,7808	3	7	12	2	21	2	3	66	162	1	1	1	3	3	25,1486054	1	1	1	3	1	8	3	3	3	2	2	2	2	1	1	1	1	1	1	1	3	2	2	1	1
165	2	1	5	1	7	1	4	1	43,8877	4	5	7	2	20	1	3	102	178	1	1	2	1	1	32,19290494	5	5	5	3	1	8	2	3	1	1	1	4	4	4	1	1	1	2	2	1	3	1	1	1	1
166	1	2	6	10	7	1	3	2	27,0356	3	8	16	2	24	5	1	62	161	1	1	1	1	1	23,91883029	2	2	2	3	1	8	3	3	2	2	1	3	3	1	1	1	1	1	1	1	2	2	2	2	1
167	1	2	10	10	7	1	3	1	31,137	3	8	14	2	24	2	2	79	181	1	1	1	3	3	24,11403803	4	4	4	4	1	8	2	3	1	1	1	2	3	2	1	1	1	1	1	1	3	3	3	1	1
168	1	2	10	10	10	1	4	1	27,074	2	8	16	2	26	2	2	88	183	1	1	1	3	3	26,27728508	4	4	4	3	1	8	2	3	2	3	3	3	4	4	4	2	2	2	2	1	3	3	3	1	1
169	1	2	7	10	10	1	4	1	30,3562	3	8	16	2	24	1	2	96	179	1	1	2	1	3	29,96161169	4	3	4	3	2	8	2	3	1	2	2	3	3	3	1	2	1	2	2	1	3	3	3	1	1
170	2	1	1	1	7	1	4	1	28,1342	4	7	12	2	23	9	3	112	177	2	1	2	1	1	35,74962495	4	4	4	4	8	2	2	3	1	1	2	3	4	3	1	2	1	2	2	1	3	2	2	2	1
171	1	2	10	7	7	1	3	2	29,2274	3	8	14	2	23	5	2	55	161	1	1	1	1	3	21,21831719	2	2	2	3	2	8	3	3	2	2	1	1	3	3	1	1	1	1	1	1	2	1	1	1	1
172	2	1	1	1	7	1	4	1	29,3288	2	8	16	2	25	2	2	92	184	1	1	1	3	3	27,17391304	4	4	4	3	2	2	2	3	1	2	2	3	3	3	1	2	1	2	2	1	2	3	3	3	3
173	2	1	7	7	7	1	2	1	50,2521	4	7	12	2	23	1	3	96	180	1	1	1	1	3	29,62962963	5	5	5	5	1	2	2	3	1	3	3	3	4	4	4	4	2	2	2	1	3	3	3	1	1
174	2	1	5	7	7	1	3	1	39,326	6	4	4	2	21	3	2	86	177	2	2	1	1	3	27,45060487	4	4	4	3	2	8	2	3	1	1	1	4	4	4	1	1	2	2	2	1	4	3	3	1	1
175	1	2	10	10	7	1	3	1	27,5425	3	7	12	2	24	3	1	88	179	1	1	2	3	1	27,46481071	5	5	5	3	1	11	3	3	1	1	1	3	3	1	1	1	1	1	1	1	3	3	3	1	1
176	1	2	6	10	10	1	3	1	34,6932	4	8	16	2	24	2	2	96	184	1	1	1	3	3	28,35538752	4	4	4	3	1	8	3	3	3	3	3	4	4	2	2	1	1	1	1	1	2	2	2	1	1
177	1	2	10	10	7	1	3	1	24,8932	3	8	14	2	21	1	2	89	178	1	1	2	1	3	28,08988764	4	4	4	4	1	8	3	3	2	2	2	3	3	3	1	1	1	1	1	1	1	2	2	2	1
178	1	2	10	10	7	1	3	2	29,0575	4	8	16	2	23	5	2	56	158	1	1	3	3	1	22,43230252	2	2	2	3	1	11	2	3	1	2	2	1	1	1	2	2	1	1	1	1	2	2	2	2	1
179	2	1	6	1	1	1	3	1	30,2466	3	8	14	2	24	9	3	96	181	1	1	2	1	3	29,30313482	4	4	4	4	2	2	2	3	3	2	2	2	3	3	1	2	2	2	2	1	2	2	2	1	1
180	2	1	7	7	7	1	3	1	28,8411	3	8	14	2	24	3	2	112	179	1	1	2	1	2	34,95521363	3	3	3	4	2	8	3	3	1	2	2	3	3	3	1	2	1	1	1	2	3	3	3	2	2
181	2	1	7	7	7	1	3	1	27,9014	2	8	12	2	25	3	1	89	181	1	1	1	1	3	27,16644791	3	4	4	3	2	8	3	3	3	3	3	4	4	4	4	1	1	1	1	1	2	2	1	1	1
182	1	2	10	10	7	1	3	2	37,6164	4	7	12	2	23	5	2	62	160	1	1	3	3	3	24,21875	2	2	3	3	2	8	2	3	1	1	1	3	3	3	1	1	1	1	1	1	3	3	3	2	2
183	1	2	7	10	7	1	3	2	30,7479	3	8	14	2	24	5	1	58	162	1	2	1	1	3	22,10028959	2	2	2	3	1	8	3	3	2	2	2	3	3	3	1	1	1	1	1	1	4	2	2	2	1
184	1	2	10	1	10	1	4	2	31,3781	4	8	14	2	23	5	2	84	160	2	1	1	1	3	32,8125	2	2	2	3	2	8	2	3	1	1	1	3	3	1	1	1	1	1	1	1	3	2	2	2	1
185	2	1	7	7	7	1	3	2	37,9397	4	7	12	2	22	5	2	68	156	1	1	3	1	1	27,94214333	2	2	2	2	1	8	3	3	1	1	1	1	3	3	1	1	1	1	1	1	1	1	1	1	1
186	1	2	10	10	10	1	3	1	28,537	2	8	16	2	26	2	2	89	179	1	1	3	3	3	27,77691083	3	3	3	3	10	2	3	3	2	2	2	3	3	3	3	3	2	2	2	2	2	2	2	2	2
187	1	2	7	10	10	1	3	2	40,611	3	5	8	2	19	5	3	63	154	2	2	1	1	3	26,56434475	2	2	2	2	1	8	3	3	1	1	1	3	3	3	1	1	1	1	1	1	1	1	1	1	1
188	2	1	6	7	7	1	3	1	25,5671	2	8	12	2	26	1	2	96	183	1	1	1	3	3	28,66612918	4	4	4	3	1	1	3	3	2	2	2	3	3	3	1	1	1	1	1	1	1	1	1	1	1
189	1	2	10	10	7	1	3	1	31,3288	2	8	12	2	25	2	2	79	181	1	1	3	1	1	24,11403803	4	4	4	4	8	8	3	3	2	2	1	1	1	1	1	1	1	1	1	1	1	1	1	1	1
190	1	2	10	10	7	1	3	2	26,3973	3	7	12	2	21	5	3	58	163	1	1	1	1	3	21,8299522	2	2	2	2	8	8	3	3	1	1	1	1	1	1	1	1	1	1	1	1	1	1	1	1	1
191	2	1	7	7	7	1	3	2	24,5041	2	8	16	2	25	2	1	59	160	1	1	1	1	3	23,046875	3	3	3	3	1	9	3	3	3	3	3	4	4	3	3	3	1	1	2	1	3	3	3	1	1
192	2	1	7	7	7	1	3	1	31,7671	3	8	14	2	24	3	2	96	180	1	1	2	3	1	29,62962963	4	4	4	4	1	2	3	3	2	2	1	1	1	1	2	2	1	1	1	1	1	1	1	1	1
193	1	2	5	6	10	1	3	1	37,6247	4	7	12	2	26	3	2	102	178	1	1	2	3	1	32,19290494	4	4	4	4	1	8	3	3	3	3	3	3	3	3	1	1	1	1	1	1	1	1	1	1	1
194	1	2	10	10	10	1	3	2	29,4877	3	8	14	2	24	5	1	63	170	1	1	1	3	1	21,79930796	2	2	2	2	1	8	3	3	3	3	3	3	3	1	1	1	1	1	1	1	1	1	1	1	1
195	2	1	7	6	6	1	3	1	24,6137	2	7	12	2	23	2	3	93	180	1	1	2	3	3	28,7037037	4	4	4	3	2	2	3	3	2	2	2	3	3	3	1	1	1	1	1	1	1	1	1	1	1
196	2	1	6	7	7	1	7	2	33,1616	3	8	14	2	24	2	2	50	162	1	1	1	1	3	19,05197378	3	3	3	3	2	2	3	3	3	1	1	1	3	1	1	1	1	1	1	1	3	2	2	2	2
197	1	2	10	10	11	1	7	1	22,3534	2	8	14	2	22	1	3	86	179	1	1	1	1	3	26,84061047	4	4	4	4	11	11	3	3	3	3	2	2	2	3	1	1	1	1	1	1	1	1	1	1	1
198	2	1	7	7	11	1	3	2	25,3452	2	8	16	2	24	2	2	62	155	1	1	1	1	3	25,80645161	8	8	8	3	2	11	3	3	1	1	1	1	1	1	1	1	1	1	1	1	1	1	1	1	1
199	2	1	6	7	11	1	3	2	34,3726	3	8	14	2	26	5	2	61	158	1	1	1	1	3	24,43518667	2	2	3	3	2	8	3	3	3	3	3	1	1	1	1	1	1	1	1	1	1	1	1	1	1
200	1	2	7	7	7	11	3	1	26,5205	2	8	14	2	24	2	1	90	173	1	1	2	2	3	30,07116843	4	4	4	3	11	11	11	11	3	3	3	2	2	2	1	1	1	1	1	1	1	1	1	1	1
201	1	2	10	10	7	1	3	1	24,0219	2	7	12	2	23	3	2	87	179	1	1	3	3	1	27,15271059	4	4	4	3	2	2	3	3	1	1	2	2	2	2	1	1	1	1	1	1	1	1	1	1	1
202	2	1	6	6	7	1	3	2	38,2137	3	6	8	2	21	5	3	66	161	1	1	1	1	3	25,46198063	2	2	2	2	2	8	3	3	1	1	1	3	3	1	1	1	1	1	1	1	1	1	1	1	1
203	2	1	6	7	7	1	3	1	30,3014	3	8	14	2	26	2	2	86	188	1	1	2	2	3	24,33227705	3	3	3	3	2	8	3	3	2	2	2	3	3	3	3	1	1	1	1	1	1	1	1	1	1
204	1	2	10	10	10	1	3	1	32,6411	4	8	16	2	28	3	1	89	181	1	1	1	3	3	27,16644791	4	4	3	3	2	2	3	3	2	2	2	3	3	3	1	1	3	3	1	1	2	2	2	1	1
205	2	1	6	6	7	1	3	2	32,9397	4	8	14	2	22	5	2	70	163	1	1	3	3	3	26,34649403	2	2	2	2	8	8	3	3	2	2	2	1	1	1	2	2	2	1	1	1	1	2	2	2	1
206	1	2	10	10	7	1	3	1	36,8877	4	7	12	2	26	1	2	96	181	1	1	1	3	3	29,30313482	3	3	3	3	2	8	3	3	1	1	2	2	3	2	1	2	1	2	2	1	1	2	2	1	1
207	2	1	6	6	6	1	3	2	24,9562	2	8	16	2	24	2	2	54	165	1	1	1	1	3	19,83471074	3	3	3	3	2	2	3	3	1	1	1	2	2	2	1	1	1	1	1	1	2	2	2	1	1
208	2	1	5	6	6	1	3	1	27,5041	3	8	14	2	24	3	1	85	181	1	1	2	3	1	25,94548396	4	4	4	3	2	2	3	3	2	2	2	3	3	3	2	2	1	1	1	1	2	2	2	1	1
209	1	2	10	7	10	1	3	2	27,126	2	8	14	2	25	2	1	70	160	1	1	1	1	3	27,34375	4	4	4	4	2	8	3	3	2	2	2	3	3	3	3	2	1	1	2	1	2	2	2	1	1
210	1	2	10	10	8	1	3	1	36,0575	4	7	12	2	27	3	2	103	172	1	1	2	1	1	34,81611682	4	4	4	4	2	2	3	3	2	2	2	2	1	1	1	1	1	1	1	1	2	2	2	1	1
211	2	1	3	3	7	1	3	2	25,9973	3	8	16	2	23	5	2	58	163	1	1	1	1	3	21,8299522	4	4	4	3	2	2	3	3	2	2	2	4	4	2	3	2	2	1	1	2	2	2	2	2	1
212	2	1	6	7	7	1	3	1	30,6137	3	8	16	2	26	2	2	89	173	1	1	2	1	1	29,73704434	4	4	4	3	2	2	3	3	2	2	2	1	1	1	2	2	1	1	1	1	1	1	1	1	1
213	1	2	10	8	10	1	3	1	26,3726	5	6	8	2	24	3	3	98	178	1	1	2	3	3	30,93043808	4	4	4	4	2	8	2	2	2	2	2	1	1	1	1	2	1	1	1	1	2	2	1	1	1
214	2	1	6	7	7	1	3	2	30,4219	3	7	12	2	22	5	2	60	156	1	1	1	1	3	24,65483235	2	2	2	2	2	8	3	3	2	2	1	1	3	3	3	2	1	1	1	1	1	1	1	1	1
215	2	1	6	7	7	1	4	1	24,7315	2	8	16	2	23	2	2	88	175	1	1	1	1	3	28,73469388	3	3	3	3	2	2	3	3	2	2	1	3	3	3	1	1	1	1	1	1	1	1	1	1	1
216	1	2	10	10	7	1	3	2	24,6438	3	8	14	2	24	2	2	56	155	1	1	1	1	3	23,30905307	3	3	3	3	2	8	3	3	2	2	1	1	1	1	1	1	1	1	1	1	2	2	1	1	1
217	1	2	10	10	7	1	3	1	28,189	3	8	16	2	26	3	3	78	174	1	1	2	3	3	25,76298058	4	4	4	4	2	8	3	3	3	3	3	4	4	4	2	2	2	1	1	1	2	2	1	1	1
218	2	1	6	6	7	1	3	2	32,6055	5	7	12	2	23	1	2	62	159	1	1	1	1	3	24,52434635	2	2	2	2	2	8	3	3	2	2	1	1	1	1	1	1	1	1	1	1	2	2	2	1	1
219	2	1	6	6	6	1	3	1	32,3973	3	8	14	2	23	1	3	85	183	1	1	2	2	3	25,38146854	4	4	4	3	2	8	3	3	2	2	1	1	1	2	2	2	1	1	1	1	1	1	1	1	1
220	1	2	10	10	7	1	3	2	29,6493	5	8	14	2	24	5	2	67	161	1	1	3	3	3	25,84776822	2	2	2	2	2	8	3	3	2	2	2	1	1	2	2	2	1	1	1	1	1	1	1	1	1
221	2	1	6	7	7	1	3	2	25,6575	2	7	12	2	24	5	3	82	163	2	2	3	1	1	30,86303587	2	2	2	2	8	8	3	3	2	2	2	5	5	5	5	5	1	1	1	1	2	2	2	2	1
222	1	2	10	10	10	1	3	1	28,9452	4	8	16	2	23	2	2	86	184	1	1	3	3	3	25,40170132	3	3	3	3	2	8	3	3	3	3	3	2	2	2	1	1	1	2	2	2	2	2	2	1	1
223	1	2	6	10	10	1	3	2	26,3726	3	8	16	2	24	2	2	60	163	1	1	3	3	3	22,58270917	3	3	3	3	2	2	2	3	2	2	1	1	3	3	3	1	1	1	1	1	2	2	2	2	2
224	1	2	6	10	10	1	3	1	34,3151	2	8	18	2	28	2	1	83	179	1	1	1	3	3	25,9043101	3	3	3	3	2	2	2	3	1	1	1	1	3	3	3	1	1	1	1	2	2	2	2	1	1
225	2	1	7	7	6	8	3	1	25,1836	2	6	8	2	24	3	3	110	175	2	2	2	3	3	35,91836735	4	4	4	4	8	8	8	8	1	1	1	3	3	3	3	1	1	1	1	1	1	1	1	1	1
226	2	1	6	7	7	1	3	2	33,6356	4	8	14	2	26	1	1	64	158	1	2	1	1	3	25,63691716	2	2	2	2	2	2	2	3	2	2	2	3	3	3	3	2	2	1	1	1	1	1	1	1	1
227	2	1	6	6	6	1	3	1	25,4493	3	8	14	2	25	2	2	94	175	1	1	3	3	1	30,69387755	4	4	4	3	2	2	2	3	2	2	1	1	1	2	2	2	1	1	2	2	1	1	1	1	1
228	1	2	7	10	10	1	3	2	23,5699	2	7	12	2	22	5	2	58	161	1	1	3	1	1	22,37567995	2	2	2	2	2	8	2	3	2	2	2	3	3	3	3	1	1	1	1	1	2	2	2	1	1
229	1	2	10	10	10	1	3	1	25,3945	2	8	14	2	22	1	1	88	170	1	1	3	3	3	30,44982699	3	3	2	3	11	11	11	3	3	3	2	2	2	3	3	3	1	2	2	1	2	2	1	1	1
230	2	1	6	3	7	1	3	2	27,3205	3	8	14	2	24	5	2	63	170	1	1	1	1	2	21,79930796	2	3	2	3	2	2	2	3	2	2	2	3	3	3	3	1	1	1	1	1	2	2	1	1	1
231	1	2	10	10	7	11	7	1	28,6466	3	8	14	2	25	2	2	110	177	1	1	2	3	1	35,11123879	4	4	4	4	11	11	11	11	2	2	2	3	3	3	1	1	1	1	1	1	1	1	1	1	1
232	2	1	6	6	7	11	7	1	33,926	6	8	14	2	26	2	3	81	176	1	1	1	1	3	26,14927686	4	4	4	4	2	11	11	3	1	1	2	2	3	3	3	1	1	2	2	1	2	2	1	1	1
233	1	2	6	10	10	11	11	1	30,0521	3	6	8	2	25	3	1	99	174	1	1	2	3	3	32,69916766	4	4	4	3	11	11	11	3	1	2	2	4	4	4	1	2	2	1	1	1	2	2	2	1	1
234	1	2	10	10	10	11	7	1	26,6192	3	7	12	2	24	2	2	83	180	1	1	1	1	3	25,61728395	3	2	4	3	2	11	11	3	1	1	2	1	4	4	4	1	1	1	1	1	2	1	1	1	1
235	1	2	10	10	10	1	3	1	25,411	2	8	16	2	24	2	3	98	181	1	1	2	3	3	29,9136168	4	4	4	3	11	11	11	3	2	2	2	3	3	3	1	1	2	2	2	1	2	2	2	2	1
236	2	1	7	7	1	1	7	2	27,9671	4	6	8	2	21	5	3	76	155	1	1	1	1	3	31,63371488	1	1	1	2	2	2	3	3	3	3	2	2	3	3	3	1	1	1	1	1	2	2	1	1	1
237	2	1	6	6	6	11	3	1	28,8521	4	8	14	2	26	3	2	98	179	2	2	2	3	1	30,58581193	4	4	4	3	11	11	11	3	2	2	2	3	3	3	1	1	1	2	2	1	2	2	1	1	1
238	1	2	6	10	10	10	7	2	22,589	3	8	14	2	23	5	2	59,8	162	1	1	1	1	3	22,78616065	2	3	2	3	2	2	3	3	1	2	2	2	3	3	1	2	2	1	1	1	1	2	2	2	1
239	2	1	6	2	7	1	7	2	25,6521	2	8	14	2	22	5	2	59	170	1	1	2	3	1	20,41522491	2	2	2	2	2	2	2	3	1	1	1	4	4	3	1	2	2	2	2	1	2	2	2	2	1
240	1	2	10	10	10	11	7	1	33,5288	4	8	16	2	28	1	2	81	180	1	1	2	3	1	25	3	3	3	3	2	11	11	3	2	2	2	4	4	4	4	1	1	2	2	1	2	2	2	1	1
241	1	2	6	6	10	11	7	1	25,8192	3	7	12	2	24	3	2	96,5	175	1	1	2	3	1	31,51020408	4	4	4	4	11	11	11	3	3	3	4	4	4	3	3	2	2	1	1	1	2	2	2	4	4
242	2	1	6	6	11	11	3	1	33,2767	3	8	16	2	28	2	3	87	176	1	1	1	1	2	28,08626033	3	3	4	3	11	11	11	3	3	3	4	4	4	4	1	1	1	1	1	1	2	2	2	1	1
243	2	1	6	7	7	1	7	2	24,6986	3	8	14	2	23	5	1	66	157	1	1	1	1	3	26,77593411	2	2	2	2	2	2	3	3	3	3	2	2	2	4	4	4	4	2	2	1	2	2	3	2	2
244	2	1	6	6	7	11	7	1	44,9342	5	7	12	2	25	3	2	108	175	1	1	1	1	3	35,26530612	4	4	4	3	11	11	11	3	1	1	1	3	3	3	1	1	1	1	1	1	1	1	1	1	1
245	2	1	6	6	6	1	7	1	44,4877	3	5	5	2	22	3	2	103	172	1	1	1	3	3	34,81611682	3	4	4	2	2	11	11	3	1	1	1	1	3	1	1	1	1	1	1	1	1	1	1	1	1
246	2	1	6	6	7	11	7	1	41,6986	4	6	7	2	24	3	2	93	182	2	1	1	1	3	28,07631929	6	6	6	6	9	11	11	3	1	1	2	2	2	1	1	1	1	1	1	1	3	2	2	2	1
247	1	2	6	10	10	10	2	2	45,6822	4	7	12	2	23	5	2	65	160	1	1	1	1	3	25,390625	2	2	2	2	2	8	2	2	1	1	1	1	3	1	1	1	1	2	2	1	2	2	2	2	1
248	2	1	6	6	7	11	3	1	46,6986	5	7	12	2	21	2	2	81	179	1	1	2	2	3	25,28010986	4	4	4	2	9	11	11	3	3	3	2	2	4	4	4	1	1	1	1	1	1	1	1	1	1
249	1	2	10	10	7	1	3	2	28,4055	4	8	14	2	21	5	2	70	157	1	1	1	1	1	28,398718	2	2	2	2	2	2	3	3	2	2	1	1	1	1	2	2	2	1	1	1	1	1	1	1	1
250	1	2	10	10	7	1	7	2	29,4521	3	7	12	2	23	5	2	62	157	1	1	1	1	3	25,15315023	2	2	3	3	2	8	3	3	1	1	1	2	2	2	1	1	1	1	1	1	1	1	1	1	1
251	1	2	10	10	10	10	7	2	32,0904	4	8	16	2	26	2	2	58	170	1	1	2	3	3	20,06920415	3	3	3	3	2	11	3	3	1	1	2	3	3	3	3	1	1	1	1	1	2	2	2	2	1
252	2	1	6	6	7	1	3	2	24,5534	3	8	14	2	23	2	2	62	154	1	1	1	1	2	26,14268848	3	3	3	3	2	11	3	3	2	2	1	1	3	3	3	1	1	1	1	1	3	3	2	2	1
253	2	1	6	6	7	11	7	2	27,3671	4	8	12	2	25	5	3	66	152	1	1	1	1	1	28,56648199	2	2	2	2	3	11	3	3	1	1	1	1	2	2	2	1	1	1	1	1	2	2	2	2	1
254	1	2	10	10	7	1	3	2	43,6247	5	6	8	2	19	5	2	65	155	1	1	1	1	3	27,05515088	2	2	2	2	2	8	3	3	2	2	2	1	1	1	1	3	3	1	1	1	1	1	1	1	1
255	2	1	6	7	7	1	3	2	37,2986	3	8	14	2	26	2	2	68	155	1	1	2	3	3	28,30385016	2	2	3	3	2	8	4	3	1	1	1	1	2	1	1	2	2	1	1	1	2	1	1	1	1
256	2	1	6	6	7	1	3	2	39,1315	4	7	12	2	24	1	2	67	162	1	1	2	3	3	25,52964487	2	2	3	3	2	8	4	3	1	1	1	1	2	1	1	2	1	1	1	1	1	2	1	1	1
257	2	1	5	7	7	1	7	2	45,5425	4	7	11	2	21	5	3	61,5	155	1	1	2	1	3	25,59833507	2	2	2	2	2	8	2	2	7	1	1	1	1	1	1	1	4	3	1	1	2	2	2	1	1
258	2	1	1	1	4	1	4	2	17,6384	4	7	12	2	18	4	2	52,6	156,8	1	1	1	1	3	21,39408059	6	6	6	6	4	1	4	4	1	2	2	5	4	3	1	2	3	2	2	1	3	2	1	2	1
259	2	1	1	1	1	1	4	2	19,3096	5	7	12	2	18	4	1	74,8	172,2	1	1	1	1	2	25,22523981	6	6	6	6	1	4	4	4	1	1	2	4	4	4	1	1	1	2	2	1	1	1	1	1	1
260	2	1	8	1	1	1	3	2	42,9863	6	5	8	2	18	7	3	65	162	1	1	1	1	1	24,76756592	1	1	1	1	2	8	4	4	1	1	1	4	4	4	4	1	3	3	3	1	1	1	1	1	1
261	2	1	6	6	6	1	3	2	35,2877	4	3	5	2	21	2	2	72	168	1	1	1	1	3	25,51020408	2	6	6	2	1	1	2	2	1	1	1	4	4	4	1	1	3	3	3	3	2	2	1	1	1
262	2	1	1	1	4	1	3	2	23,274	4	8	14	2	22	4	1	72,5	159,8	1	1	1	1	3	28,39124625	6	6	6	6	2	8	5	3	1	2	2	4	4	4	1	2	3	3	3	1	2	2	1	2	1
263	2	1	5	1	1	1	3	2	45,4685	4	5	8	2	22	6	3	80	158	2	2	2	1	1	32,04614645	1	6	6	3	6	8	1	1	2	1	1	2	2	2	1	1	1	2	1	1	1	1	1	1	1
264	2	1	5	1	1	1	3	2	20,7288	4	8	14	2	19	2	2	65,5	161	2	2	1	1	3	25,26908684	6	6	6	6	2	9	2	3	1	2	2	4	4	4	2	2	2	2	2	1	1	1	1	1	1
265	2	1	8	2	1	1	8	2	47,3671	4	3	5	2	18	5	3	78	164	2	2	3	1	3	29,00059488	2	2	1	7	1	2	8	8	2	1	2	2	2	2	2	2	1	2	2	2	1	1	1	1	1
266	2	1	1	1	1	1	1	2	49,7562	5	4	5	2	19	5	2	75	150	1	1	1	1	1	33,33333333	2	2	6	3	2	2	4	4	1	1	1	1	1	1	1	1	1	1	1	1	1	1	3	1	1
267	2	1	1	1	1	1	3	2	26,7233	3	7	12	2	23	2	1	49	168	1	1	1	1	1	17,36111111	2	3	3	3	2	2	2	2	1	1	1	1	1	1	1	1	1	3	3	1	3	1	4	1	1
268	2	1	8	1	1	1	2	2	37,3863	4	8	15	2	21	5	1	65	162	1	1	3	1	2	24,76756592	2	9	2	3	2	8	2	2	1	1	1	1	3	1	2	1	1	2	2	1	2	1	1	1	1
269	2	1	8	1	1	1	1	2	48,3699	3	4	5	2	19	9	2	84	163	2	2	2	1	2	31,61579284	1	1	1	2	8	8	8	8	1	1	1	2	2	2	1	1	1	2	1	1	1	1	1	1	1
270	2	1	2	1	7	1	2	2	42,9479	4	5	8	2	21	5	1	67	160	1	1	1	1	1	26,171875	1	1	1	1	1	2	2	2	2	1	2	3	7	1	2	2	1	1	1	1	1	1	1	1	1
271	2	1	8	1	1	1	3	2	48,4986	4	7	11	2	21	5	1	71	163	1	1	1	1	3	26,72287252	2	9	2	3	2	8	2	2	1	1	1	1	2	1	1	1	1	2	1	1	1	1	1	1	1
272	2	1	5	5	7	1	7	2	29,2986	2	8	16	2	29	2	3	74	164	1	1	2	3	3	27,51338489	2	2	1	3	2	3	4	3	1	2	2	3	3	3	2	5	2	2	2	1	2	3	1	1	1
273	2	1	5	5	7	1	1	2	33,2712	3	8	16	2	27	2	1	60	160	1	1	1	1	3	23,4375	1	1	1	1	5	8	8	8	1	1	1	1	4	1	1	1	1	1	1	1	5	1	1	1	1
274	2	1	1	1	11	1	11	2	28,7041	2	8	17	2	26	2	1	65	162	1	1	2	3	3	24,76756592	2	3	3	3	1	1	1	3	1	1	2	1	2	2	1	2	1	1	1	1	1	2	4	1	1
275	2	1	1	1	1	11	1	2	45,3726	2	8	16	2	33	2	2	68,5	163	1	1	1	3	2	25,78192631	1	1	1	1	1	1	4	3	1	1	1	1	4	2	1	1	1	2	1	1	1	3	1	3	1
276	2	1	1	1	2	1	2	2	45,9205	4	7	12	2	25	2	2	62	143	1	1	1	1	1	30,31933102	1	1	1	3	1	8	5	5	2	1	1	1	1	1	1	1	1	2	1	1	2	2	3	1	1
277	2	1	1	1	1	1	5	2	58,6329	5	6	7	2	18	5	3	94,5	162,5	1	1	1	1	1	35,78698225	1	2	6	6	8	8	8	8	1	1	1	1	4	1	1	1	1	1	1	1	3	1	1	1	1
278	2	1	2	1	5	1	7	2	35,2767	5	2	0	2	21	5	1	80	162	1	1	1	1	1	30,48315806	2	2	1	3	1	1	2	3	1	1	1	2	2	1	1	1	2	2	1	1	2	1	1	2	1
279	2	1	8	1	1	1	2	2	40,7315	4	7	12	2	18	2	1	64	168	2	2	1	3	1	22,67573696	2	2	2	3	5	8	2	2	1	1	2	1	3	1	1	1	1	1	1	1	1	1	1	1	1
280	2	1	5	1	1	1	2	2	41,9315	6	2	0	2	16	5	1	105	165	2	2	1	1	3	38,56749311	1	6	1	1	5	8	2	2	1	1	1	2	2	1	1	1	1	2	2	1	1	1	1	1	1
281	2	1	1	1	1	1	3	2	59,8767	4	3	5	2	19	5	3	86	150	2	2	1	1	2	38,22222222	1	1	1	5	3	8	3	3	1	2	1	3	2	1	1	2	1	1	1	1	1	1	1	1	1
282	2	1	1	1	1	1	1	2	32,5726	5	8	16	2	28	7	1	70	160	1	2	3	1	2	27,34375	1	1	1	3	1	8	1	1	2	2	1	1	3	1	1	1	1	1	1	1	1	1	2	2	1
283	2	1	8	8	1	1	3	2	49,4301	2	1	0	2	18	5	1	96,5	152,5	2	2	1	1	1	41,49422198	1	1	1	1	8	8	8	8	6	2	2	2	2	2	2	2	2	2	2	2	2	2	2	1	2
284	2	1	11	1	11	8	8	2	59,4411	3	3	4	2	25	5	1	105	162	2	2	1	1	1	40,00914495	1	1	1	1	5	11	11	8	6	1	1	1	1	1	1	1	1	2	1	1	2	2	2	2	2
285	2	1	2	2	1	8	8	2	61,7836	3	2	3	2	36	5	1	89	170,5	2	2	2	1	1	30,61549178	1	1	1	1	4	8	8	8	6	1	1	1	1	1	1	1	1	2	1	1	1	1	1	1	1
286	2	1	8	1	8	8	8	2	51,0247	5	3	4	2	18	5	1	54	149,5	2	2	2	1	1	24,16080357	1	1	1	1	8	8	8	8	6	2	2	2	2	2	2	2	2	2	2	2	2	2	2	2	2
287	2	1	8	8	8	8	8	2	66,4164	3	1	0	2	22	5	1	94	158	1	1	2	1	1	37,65422208	1	1	1	1	8	8	8	8	1	2	2	2	2	2	2	2	2	2	2	1	1	1	1	1	1
288	2	1	8	1	1	1	8	2	35,2329	3	7	12	2	20	5	2	98,5	159	1	1	1	1	1	38,96206637	1	2	1	3	8	8	8	8	1	1	1	1	4	1	1	1	1	1	1	1	1	1	1	1	1
289	2	1	1	1	1	11	4	1	31,326	2	5	8	2	30	9	3	62	175	1	1	1	1	1	20,24489796	4	3	4	3	11	11	11	8	1	1	1	1	1	1	1	1	1	1	1	1	1	1	1	1	1
290	2	1	11	1	11	11	11	1	49,7616	4	7	11	2	21	9	1	111	186	1	1	2	2	1	32,08463406	5	3	4	2	11	11	11	11	1	1	1	1	1	1	1	1	1	1	4	1	1	1	1	1	1
291	2	1	2	2	1	1	1	1	31,5918	3	8	14	2	28	2	3	76	168	1	1	1	3	1	26,92743764	4	3	4	3	2	2	2	2	1	1	2	3	3	3	1	1	4	1	1	1	1	1	1	1	1
292	2	1	6	6	6	1	8	1	29,0384	2	8	16	2	25	2	2	92,5	179	1	1	1	3	3	28,86926126	4	3	3	2	3	8	8	8	1	1	2	1	1	1	1	1	1	1	1	1	4	3	3	1	1
293	2	1	5	1	7	1	3	1	21,7397	4	8	16	2	18	7	2	81,3	179	1	1	1	1	2	25,3737399	6	6	2	3	3	8	3	3	1	2	1	2	4	3	4	3	4	2	2	1	4	2	4	1	2
294	2	1	1	1	11	1	3	1	23,1479	5	7	12	2	22	9	2	62	182	1	1	1	1	3	18,71754619	6	6	6	6	11	11	11	8	1	3	3	2	3	4	1	3	1	2	4	1	4	1	4	1	1
295	2	1	1	1	1	1	3	1	30,1096	6	7	12	2	23	2	2	103	189	1	1	1	1	1	28,8345791	6	6	6	7	2	2	2	2	1	2	2	3	3	3	1	4	2	4	4	1	5	3	4	4	2
296	2	1	1	1	1	1	3	1	30,8795	4	8	12	2	29	9	3	78	176	1	1	2	1	1	25,18078512	6	6	6	6	2	2	4	3	1	1	1	3	3	3	3	3	1	3	3	1	4	3	4	3	1
297	2	1	8	8	5	1	8	1	46,7616	4	7	12	2	24	2	1	78,3	182	1	1	2	1	3	23,63844946	6	6	6	6	7	8	5	2	2	2	2	4	4	2	2	2	1	1	1	1	1	1	1	1	1
298	2	1	1	1	1	1	3	1	23,7041	3	7	12	2	22	9	3	69	190	1	1	1	3	2	19,11357341	6	6	6	9	1	8	3	3	1	2	1	1	3	2	2	2	1	1	1	1	2	2	3	2	2
299	2	1	11	11	11	11	11	1	61,326	4	3	5	2	25	9	1	70	152	1	1	3	1	1	30,29778393	5	5	5	5	11	11	11	11	1	2	2	2	2	2	2	2	1	2	2	1	5	1	4	1	1
300	2	1	11	11	11	11	11	1	24,726	4	7	12	2	22	9	2	62	178	2	2	3	1	3	19,56823633	6	6	6	6	11	11	11	11	1	1	1	1	6	4	1	6	1	4	5	1	3	1	5	1	1
301	2	1	11	11	11	11	11	1	27,9014	2	8	18	2	21	7	3	86	186	2	2	1	1	1	24,85836513	6	9	6	2	11	11	11	11	1	1	1	2	4	1	1	1	1	2	2	1	2	1	1	1	1
302	2	1	11	11	11	11	11	1	20,7151	3	7	12	2	19	9	2	88	177	1	1	1	3	3	28,08899103	6	6	6	7	11	11	11	11	1	3	3	1	5	5	1	4	1	4	7	1	1	1	1	1	1
303	2	1	3	1	1	1	7	1	24,3726	4	7	12	2	23	9	2	84	183	1	1	1	1	1	25,08286303	2	2	6	6	11	11	11	8	1	1	1	1	1	1	1	1	1	1	5	1	6	1	4	1	1
304	2	1	11	1	1	11	4	1	55,5178	3	4	6	2	21	9	1	123	173	1	1	2	3	1	41,09726352	3	4	4	4	11	11	11	11	1	1	1	1	1	1	1	1	1	6	6	1	1	1	3	1	1
305	2	1	11	11	11	11	11	1	27,1452	3	5	8	2	23	9	2	73	174	1	1	3	1	3	24,11150746	6	6	6	2	11	11	11	11	1	3	3	3	5	1	1	1	1	5	5	1	1	1	3	1	1
306	1	2	1	1	1	1	1	2	26,9178	2	8	16	2	25	2	2	62	173	1	1	2	3	3	20,71569381	4	2	1	3	1	2	2	3	2	2	1	1	3	2	1	1	1	3	2	1	4	1	2	1	1
307	1	2	10	10	10	10	3	2	30,926	2	8	13	2	27	2	2	63	160	1	1	2	2	3	24,609375	3	3	2	2	2	2	3	3	1	3	1	1	3	1	1	1	4	1	4	1	1	1	3	1	1
308	1	2	6	6	1	1	7	2	30,5863	4	8	19	2	26	2	3	53	159	1	1	3	3	2	20,96436059	9	9	9	9	2	8	4	3	1	2	2	1	2	1	1	1	1	2	2	2	2	1	1	1	1
309	1	2	1	1	1	1	1	2	32,2658	2	8	18	2	31	2	1	55	165	2	2	2	3	1	20,2020202	3	3	3	3	2	8	2	3	2	2	2	1	4	1	2	1	4	1	1	1	1	2	1	2	1
310	1	2	1	10	7	1	7	2	32,8247	2	8	25	2	29	2	1	64	169	1	1	1	3	3	22,40817899	2	4	3	3	1	1	3	3	1	2	1	2	2	1	1	2	1	1	1	1	1	2	3	1	2
311	1	2	10	10	1	1	2	2	29,1726	2	8	19	2	28	2	3	63,2	165	2	2	1	3	3	23,21395776	3	3	3	2	2	2	2	2	2	1	1	1	2	1	1	1	1	1	1	1	1	1	1	1	1
312	1	2	2	4	1	10	3	2	28,6658	2	8	17	2	26	2	1	72	164	1	1	1	1	2	26,76977989	2	4	3	3	1	3	4	3	1	2	1	1	3	1	1	1	1	1	1	1	1	1	1	3	3
313	1	2	1	1	1	1	1	2	34,0932	3	8	19	2	28	2	1	70	170	1	1	1	1	3	24,22145329	1	2	1	4	2	8	2	3	1	1	1	3	2	2	2	1	1	2	2	1	2	1	2	1	1
314	1	2	5	5	11	10	3	2	28,5671	2	8	16	2	26	2	2	58	170	2	1	1	1	3	20,06920415	3	3	3	3	5	3	3	3	1	2	1	1	1	1	1	1	1	1	1	1	1	1	4	1	1
315	1	2	1	1	7	1	3	2	26,5315	3	8	13	2	24	5	3	60	170	1	1	1	1	1	20,76124567	2	2	1	2	2	8	2	2	1	1	1	1	4	1	1	1	1	1	1	1	1	1	1	1	1
316	1	2	1	1	1	1	7	2	24,0603	2	8	17	2	23	2	2	58,5	157,5	2	2	1	1	3	23,58276644	3	5	5	3	1	3	3	3	1	3	3	4	5	1	1	3	1	1	1	3	1	2	1	1	1
317	1	2	1	1	1	1	3	2	36,1863	3	8	17	2	28	2	2	54	160	1	1	1	1	3	21,09375	2	2	2	3	1	8	5	3	1	1	2	1	2	3	1	1	1	3	1	1	1	1	3	1	1
318	1	2	10	10	7	1	3	2	24,726	2	8	15	2	24	7	2	67	165	1	1	1	3	3	24,6097337	1	1	1	1	10	2	4	2	7	2	2	1	4	4	1	2	1	2	2	1	2	2	1	2	1
319	1	2	5	1	7	1	3	2	37,3973	4	7	12	2	20	5	3	56	168	1	1	1	1	3	19,84126984	1	1	1	3	1	5	4	3	2	1	1	1	2	1	1	2	1	1	1	1	1	1	1	1	1
320	1	2	8	1	1	1	3	2	60,2247	2	4	5	2	17	6	2	111	162	2	2	1	1	3	42,2953818	1	5	1	1	8	8	8	8	1	1	1	1	2	1	1	1	1	3	1	1	1	1	1	1	1
321	1	2	10	10	1	1	7	2	39,4356	4	5	9	2	21	5	1	75	159	1	1	1	1	3	29,666548	1	2	2	2	10	5	2	2	1	1	1	2	2	1	1	1	1	1	1	1	1	1	2	1	1
322	2	1	1	1	2	1	3	1	22,6466	5	7	12	2	19	2	1	83	178	1	1	1	1	2	26,19618735	4	3	4	3	6	8	4	4	1	2	1	1	3	1	1	1	1	2	2	1	1	1	1	1	1
323	2	1	5	6	1	1	7	1	24,1781	4	8	17	2	24	2	3	110	185	2	2	2	2	3	32,14024836	3	4	5	3	4	11	8	8	1	3	1	1	5	2	1	4	1	2	3	1	1	1	2	2	1
324	2	1	1	6	7	1	7	1	26,7315	2	8	19	2	25	2	2	98,5	185	1	1	1	3	2	28,78013148	4	2	4	3	3	8	8	3	1	1	1	1	1	1	5	1	1	3	3	1	1	1	3	1	1
325	2	1	11	6	6	1	3	1	56,0822	4	7	12	2	24	9	2	103	196	1	1	1	1	1	26,81174511	3	3	3	3	2	8	8	8	1	1	1	3	3	3	1	1	1	1	1	1	1	1	1	2	1
326	2	1	6	7	7	1	7	1	29,3699	3	8	16	2	28	1	1	110	185	1	1	3	1	3	32,14024836	5	4	4	3	2	8	8	3	1	1	3	3	4	3	4	4	2	2	2	1	1	1	4	1	1
327	1	2	10	10	10	1	7	1	31,4603	2	8	17	2	26	2	1	82,5	189,5	1	1	3	3	3	22,97394198	3	3	3	3	1	11	8	8	1	1	1	1	3	1	1	3	1	1	1	1	2	1	3	1	1
328	1	2	6	6	6	10	11	1	35,4411	3	8	16	2	25	2	2	82	186,5	1	1	1	1	3	23,57524312	4	3	4	3	11	11	11	8	1	3	3	1	1	1	1	3	1	1	1	1	3	3	3	1	1
329	1	2	10	10	1	10	3	1	48,6904	3	7	12	2	21	9	1	69,5	176	2	2	3	1	1	22,43672521	4	3	4	2	11	11	11	8	1	2	2	2	2	1	1	3	1	3	3	1	3	3	3	1	1
330	1	2	6	6	6	1	1	1	42,8192	4	7	11	2	27	3	2	80,3	180	1	1	3	1	3	24,78395062	2	2	2	2	6	8	1	1	1	1	1	1	1	1	1	1	1	1	1	1	1	1	1	1	1
331	1	2	1	1	4	1	7	1	41,9068	4	7	11	2	25	2	2	95	179	1	1	1	1	3	29,64951156	3	3	4	1	2	2	1	1	1	1	1	1	4	1	1	1	1	1	2	1	1	1	1	1	1
332	1	2	11	11	11	11	11	1	66,5562	2	3	5	2	26	6	2	67	167	2	2	1	1	3	24,02380867	5	3	5	5	11	11	11	11	1	1	1	1	2	1	1	2	1	3	1	1	1	1	1	1	1
333	1	2	8	8	7	1	3	1	32,4959	2	8	19	2	22	2	1	88	188	1	1	1	1	2	24,89814396	9	9	9	2	2	8	2	2	1	1	1	1	1	1	1	1	1	1	1	1	1	1	1	1	1
334	1	2	5	1	1	1	7	1	48,1041	4	3	5	2	27	2	1	87	169	1	1	2	1	1	30,46111831	2	6	6	6	2	2	3	3	1	1	2	4	4	2	1	1	3	4	4	2	1	1	1	1	1
335	1	2	1	1	1	1	1	1	48,6849	4	3	5	2	29	6	1	87	169	1	1	2	1	3	30,46111831	1	1	1	2	2	1	2	3	1	1	2	3	4	2	1	1	4	4	3	1	3	1	1	1	1
336	1	2	10	10	7	1	3	1	26,7014	2	7	12	2	26	3	2	130	188	1	1	3	2	1	36,78134903	5	5	5	5	10	2	4	2	2	2	2	4	4	4	4	4	1	2	2	2	1	2	2	1	1
337	1	2	5	5	7	1	3	1	49,8767	2	3	6	2	23	3	2	120	185	2	2	2	3	3	35,06208912	5	5	5	5	10	2	4	4	6	2	1	4	2	1	1	2	2	4	4	1	1	1	2	2	1
338	1	2	1	1	10	11	3	1	27,6055	2	8	16	2	22	2	2	97	177	1	1	2	3	2	30,96172875	6	4	4	4	5	4	11	11	1	2	1	3	3	3	3	2	1	1	1	1	2	1	1	1	1
339	1	2	1	1	1	1	1	1	26,3836	2	8	17	2	24	2	3	70	178	1	1	2	3	1	22,09317005	3	2	4	2	2	2	3	3	2	3	2	2	4	2	4	2	1	1	1	1	2	2	1	2	1
340	1	2	5	1	1	11	2	1	31,3644	2	8	18	2	28	2	2	93	188	1	1	1	1	1	26,31281123	3	3	3	3	2	2	3	3	1	1	1	1	2	1	1	1	2	2	2	2	2	1	1	1	3
341	1	2	1	10	7	1	7	1	35,9945	2	8	21	2	30	2	1	71,2	180,7	1	1	1	1	2	21,80538146	4	1	1	3	1	1	3	3	1	1	1	1	1	1	1	2	2	1	1	1	1	2	3	1	2
342	1	2	1	1	1	1	2	1	28,137	2	8	16	2	26	2	1	108	187	1	1	2	3	3	30,8844977	4	3	4	3	2	8	2	2	1	2	2	1	2	1	1	2	2	2	3	2	1	1	2	2	1
343	1	2	7	7	1	1	1	1	53,9452	4	3	5	2	22	3	2	90	172	2	2	1	2	1	30,42184965	6	6	6	3	2	3	6	3	1	1	1	1	3	1	1	1	1	2	2	1	3	1	1	1	1
344	1	2	8	10	7	1	7	1	50,8986	4	6	8	2	24	2	1	82	179	2	2	1	3	1	25,59220998	4	4	4	4	5	8	3	3	1	1	2	1	4	2	1	1	2	1	1	1	1	1	1	1	1
345	1	2	5	1	1	11	3	1	28,1178	3	7	12	2	25	3	2	80	170	1	1	1	1	3	27,6816609	3	3	4	1	7	2	2	2	1	1	1	1	3	1	1	1	1	1	1	1	2	2	1	1	1
346	1	2	8	8	2	1	3	1	47,6274	4	3	5	2	26	6	2	72	163	1	1	1	1	3	27,09925101	6	6	6	3	2	8	4	4	1	1	1	2	4	4	4	2	3	3	3	3	2	2	1	1	1
347	1	2	5	5	1	1	3	1	28,5315	6	8	14	2	25	2	2	62	163	1	1	2	3	1	23,33546614	6	2	2	6	2	2	4	3	1	1	1	1	1	1	1	1	1	4	4	2	3	3	4	4	2
348	1	2	1	1	1	1	2	1	54,8055	5	6	8	2	18	6	2	70	160	1	1	1	1	3	27,34375	2	3	1	3	2	2	2	2	1	1	1	1	1	1	1	1	3	3	3	1	3	2	2	2	1
349	1	2	8	8	7	1	3	1	41,2986	5	7	12	2	28	7	4	68	165	1	1	1	1	3	24,97704316	6	6	7	6	8	8	1	1	3	1	1	5	5	1	1	3	4	2	2	1	4	2	2	2	1
350	1	2	2	2	1	1	2	1	31,8849	2	8	7	2	30	2	2	57	182	2	2	2	3	3	17,20806666	4	3	3	3	3	2	2	2	1	1	1	1	2	1	1	1	1	1	1	1	2	1	1	1	1
351	1	2	10	10	10	1	2	1	24,8822	4	8	14	2	22	9	2	75,6	178,3	1	1	1	1	2	23,78039747	3	3	3	3	2	10	10	3	2	2	3	1	1	1	1	2	2	1	1	1	2	1	1	2	1
352	1	2	11	11	11	1	3	1	25,274	2	8	14	2	22	2	3	79	181	1	1	3	1	1	24,11403803	3	3	4	3	11	11	11	8	1	3	2	1	1	1	1	3	1	1	1	1	3	3	4	1	1
353	1	2	10	10	6	1	3	1	25,4822	2	8	17	2	23	8	2	76,5	176	1	1	3	3	3	24,69653926	4	3	2	2	11	11	8	8	1	1	1	1	1	2	4	1	1	1	1	1	3	1	3	2	1
354	1	2	6	6	6	10	7	1	46,2384	5	7	12	2	27	9	1	96	184,5	1	1	1	1	1	28,20190804	3	3	3	3	11	11	8	8	1	2	2	1	1	1	1	3	1	1	1	1	2	1	4	1	1
355	1	2	6	6	1	10	7	1	39,2	4	7	12	2	21	1	1	83	182	1	1	2	1	1	25,05736022	4	3	2	2	4	8	3	3	1	1	1	2	4	1	1	1	1	1	1	1	5	2	2	1	1
356	1	2	6	6	6	10	7	1	45,6932	5	7	12	2	27	9	2	94,5	178	2	2	1	3	1	29,82577957	4	3	4	4	11	11	11	8	1	1	1	2	2	2	2	2	1	1	3	1	3	1	4	4	1
357	1	2	1	1	1	10	10	1	33,8877	2	8	16	2	27	3	2	96,5	187	1	1	1	1	3	27,59587063	3	3	3	3	8	8	4	3	1	1	1	1	1	1	1	3	1	1	1	1	4	1	4	1	1
358	1	2	5	6	1	1	7	1	25,8877	4	8	16	2	23	2	3	90	179	1	1	1	3	3	28,08901095	4	3	3	3	3	8	3	3	2	3	1	1	4	1	1	1	3	2	1	1	4	3	3	1	1
359	1	2	7	6	6	1	7	2	35,4603	4	7	12	2	21	5	1	93	169	2	2	1	1	3	32,56188509	2	2	2	3	8	8	8	8	1	1	1	1	3	1	1	1	1	3	1	1	2	2	2	2	1
360	1	2	7	1	1	10	10	2	25,0603	2	8	16	2	22	9	2	62	168	1	1	1	1	1	21,96712018	2	3	2	3	8	8	8	8	1	2	2	1	2	2	2	2	1	3	1	1	1	3	4	1	1
361	1	2	10	1	2	1	1	2	62,7616	4	7	12	2	25	5	2	59	149	1	1	1	1	1	26,57537949	1	2	4	7	2	3	2	2	2	4	4	4	4	1	1	2	1	4	2	2	3	2	5	2	4
362	1	2	8	8	7	10	3	2	56,4493	6	7	8	2	19	5	2	79	160	1	1	1	1	1	30,859375	1	2	1	3	8	8	8	8	1	1	1	1	1	1	1	1	1	1	1	1	5	3	4	3	2
363	1	2	7	1	8	1	5	2	32,3479	4	8	14	2	21	2	2	82	176	1	1	2	1	1	26,47210744	2	3	5	7	2	6	8	10	1	3	4	5	4	3	5	6	4	2	2	3	3	3	4	4	6
364	1	2	6	1	1	10	3	2	35,1452	4	6	8	2	21	5	1	86,5	163	1	1	1	1	1	32,55673906	2	3	3	2	8	8	8	8	1	3	2	1	1	1	1	1	1	3	1	1	3	2	4	3	1
365	1	2	10	5	7	2	2	2	26,3918	3	8	16	2	25	2	2	65	163	2	2	1	3	3	24,4646016	1	4	1	3	1	7	8	4	1	2	3	4	6	4	1	2	1	2	5	1	2	2	5	4	1
366	1	2	8	1	7	10	7	2	25,2192	4	8	14	2	23	7	2	72,5	170	1	1	3	3	3	25,08650519	3	3	1	3	8	8	8	8	1	1	1	1	1	1	1	2	1	2	2	1	3	3	3	3	1
367	1	2	6	5	7	1	3	2	54,8027	5	3	4	2	20	9	3	65	156	1	1	1	1	3	26,70940171	2	3	4	1	10	6	3	3	5	1	2	2	1	4	6	3	1	3	2	1	2	2	2	6	3
368	1	2	10	10	1	10	3	2	35,7699	3	8	16	2	21	2	1	86	152	2	2	1	1	1	37,22299169	6	6	6	6	10	8	8	8	1	2	1	1	4	1	1	4	1	4	4	1	2	2	4	1	1
369	1	2	1	10	7	1	5	2	70,9699	4	5	6	2	18	5	3	73	152	2	2	1	1	1	31,59626039	1	2	1	1	1	8	8	3	1	2	4	1	3	4	1	2	3	1	1	1	2	3	3	1	1
370	1	2	8	10	1	10	4	2	26,0959	2	8	5	2	26	2	1	52,7	163	1	1	1	1	1	19,83514622	3	3	3	3	2	8	8	10	1	1	1	1	1	1	1	1	1	1	1	1	1	1	3	3	1
371	1	2	8	6	6	10	7	2	42,3836	4	8	14	2	28	2	2	73	159	1	1	1	1	1	28,87544005	2	2	2	3	8	8	8	8	2	2	1	1	1	1	3	1	1	1	1	1	1	2	4	2	1
372	1	2	8	1	1	1	7	2	32,9096	2	8	16	2	27	2	1	67,5	169	1	1	1	3	3	23,63362627	3	3	3	3	3	8	8	8	1	2	1	1	3	1	3	1	1	1	1	1	3	3	3	3	1
373	1	2	8	8	7	10	7	2	56,0384	5	7	12	2	19	6	1	62,5	159	1	1	1	1	1	24,72212333	1	1	1	5	8	8	8	10	1	1	1	1	1	1	4	4	1	1	2	1	1	1	1	1	1
374	1	2	1	1	1	1	3	2	39,1178	3	8	14	2	23	2	1	68,5	166	1	1	2	3	3	24,85847002	2	3	2	3	8	8	8	8	1	1	1	1	2	1	1	1	1	1	1	1	3	2	4	1	1
375	2	1	5	4	7	9	7	1	29,3863	3	7	12	2	23	2	2	85	177	1	1	2	2	2	27,13141179	3	3	4	3	1	1	3	3	3	4	2	2	2	1	1	1	1	1	1	1	5	3	5	1	1
376	2	1	6	6	7	11	7	1	24,5945	2	8	16	2	22	2	3	102,4	184	1	1	3	3	2	30,24574669	3	2	3	2	1	2	3	3	1	1	1	1	4	2	1	1	1	3	4	1	1	1	4	1	1
377	2	1	5	5	1	9	7	1	31,3205	2	8	16	2	25	3	2	97	187	1	1	3	2	3	27,73885441	4	4	3	3	3	4	3	3	1	1	1	1	1	1	1	1	1	1	1	1	2	3	3	3	1
378	2	1	5	5	1	9	7	1	46,0493	4	6	12	2	21	2	2	77	176	2	2	3	3	1	24,85795455	4	3	2	2	2	8	3	3	1	1	1	5	4	2	1	1	1	1	1	1	3	1	1	1	1
379	2	1	6	6	6	11	7	1	53,1918	5	6	8	2	24	3	1	98	198	1	1	2	1	1	24,99744924	5	3	5	3	11	11	11	11	1	1	1	2	2	1	2	1	1	3	3	2	3	1	3	3	1
380	2	1	8	6	1	1	3	1	39,8521	3	8	16	2	23	2	2	100	182	1	1	3	3	1	30,18959063	5	3	3	3	4	8	8	3	1	1	1	1	1	1	4	4	1	4	4	1	1	1	1	1	1
381	2	1	1	1	1	1	7	1	27,7041	2	8	16	2	23	2	2	90	180	1	1	3	1	2	27,77777778	1	4	3	3	4	3	8	3	1	1	1	1	1	1	1	1	1	1	1	1	1	1	4	1	1
382	2	1	5	6	1	1	3	1	26,8849	2	8	16	2	24	1	1	80,5	175	1	1	2	1	1	26,28571429	5	4	4	3	4	8	8	3	1	1	1	1	4	1	4	1	1	2	2	1	1	1	4	1	1
383	2	1	5	1	1	1	7	1	48,6658	3	7	12	2	23	1	1	90	178	1	1	3	3	3	28,40550436	3	2	2	2	4	8	8	3	1	1	2	1	1	1	2	1	1	1	1	1	1	1	1	1	1
384	2	1	2	2	1	7	7	1	25,7397	2	8	16	2	23	1	1	80	175	1	1	3	3	2	26,12244898	2	4	4	2	7	8	8	3	1	1	1	1	1	1	1	1	1	1	1	1	1	1	4	1	1
[truncated: 16 more columns]
